# Supplementary material for: Phenotype in Individuals with Heterozygous Rare Variants in LIPC Encoding Hepatic Lipase
Source: Int J Mol Sci. 2024 Oct 24;25(21):11445. doi: 10.3390/ijms252111445 (PMC11546775; doi:10.3390/ijms252111445)
Supplement: Supplementary file 1 [file ijms-25-11445-s001.zip]

Archive with 1 entries (1 files):
- ijms-3260441-supplementary.pdf
